# Supplementary material for: Development of CRISPR/Cas9-Mediated Gene-Drive Construct Targeting the Phenotypic Gene in Plutella xylostella
Source: Front Physiol. 2022 Jun 29;13:938621. doi: 10.3389/fphys.2022.938621 (PMC9277308; doi:10.3389/fphys.2022.938621)
Supplement: Supplementary file 1 [file DataSheet1.zip]

Archive with 4 entries (3 files):
- Supplementary files/Supplementary Appendix.docx
- Supplementary files/Supplementary Figures.docx
- Supplementary files/Supplementary Tables.docx
- Supplementary files/
